# Supplementary material for: Inflammation-Related Genes Serve as Prognostic Biomarkers and Involve in Immunosuppressive Microenvironment to Promote Gastric Cancer Progression
Source: Front Med (Lausanne). 2022 Mar 16;9:801647. doi: 10.3389/fmed.2022.801647 (PMC8965837; doi:10.3389/fmed.2022.801647)
Supplement: Supplementary file 1 [file Table_1.XLSX]

## Sheet: Supplementary Table 1
Supplementary Table 1 2685 inflammation-related genes
A2M
ABCA1
ABCA3
ABCB1
ABCB11
ABCB4
ABCC1
ABCC2
ABCC3
ABCC6
ABCD1
ABCD2
ABCF1
ABCG1
ABCG2
ABHD12
ACAP1
ACE
ACE2
ACHE
ACKR1
ACKR2
ACKR3
ACLY
ACO1
ACOD1
ACP1
ACP5
ACSL1
ACSL6
ACTA1
ACTC1
ACTN1
ACTN3
ACTR1A
ACVR1
ACVR1B
ADA
ADA2
ADAM10
ADAM15
ADAM17
ADAM19
ADAM28
ADAM30
ADAM33
ADAM8
ADAMDEC1
ADAMTS1
ADAMTS12
ADAMTS13
ADAMTS4
ADAMTS5
ADAMTS7
ADAMTS8
ADAMTS9
ADAR
ADARB1
ADCY3
ADCY7
ADCYAP1
ADCYAP1R1
ADGRB1
ADGRE2
ADGRE3
ADGRE5
ADGRG1
ADIPOQ
ADIPOR1
ADIPOR2
ADK
ADM
ADM2
ADORA1
ADORA2A
ADORA2B
ADORA3
ADRB1
ADRB2
ADRB3
AFAP1
AFAP1L2
AFP
AGER
AGGF1
AGR2
AGT
AGTR1
AGTR2
AGTRAP
AHCY
AHCYL2
AHR
AHSA2P
AHSG
AICDA
AIF1
AIF1L
AIM2
AIMP1
AIRE
AKAP5
AKIRIN2
AKNA
AKR1C1
AKT1
AKT1S1
AKT2
ALB
ALDH2
ALK
ALOX12
ALOX15
ALOX5
ALOX5AP
ALPI
ALPK1
ALPL
AMACR
AMBN
AMBP
AMPD1
AMPD2
AMY1A
ANG
ANGPT1
ANGPT2
ANGPTL2
ANGPTL4
ANGPTL8
ANKRD2
ANKRD26
ANKRD55
ANKZF1
ANO6
ANPEP
ANXA1
AOAH
AOC1
AOC3
AOX1
AP3B1
APBB1IP
APC
APCS
APEX1
APLN
APLNR
APOA1
APOA2
APOA4
APOA5
APOB
APOBEC3G
APOC1
APOC3
APOD
APOE
APOL1
APOL3
APOM
APOO
APP
APPL1
APPL2
AQP1
AQP4
AR
AREG
AREL1
ARF6
ARG1
ARG2
ARHGAP30
ARHGAP45
ARHGEF4
ARID3A
ARIH2
ARL4C
ARMS2
ARPC1B
ARPC2
ARRB1
ARRB2
ARRDC4
ARSB
ART1
ASAH1
ASAH2
ASH1L
ASIC1
ASIC2
ASIC3
ASS1
ATF3
ATF4
ATG12
ATG16L1
ATG16L2
ATG5
ATG7
ATOX1
ATP11A
ATP6V0A2
ATP8B1
ATR
ATRN
ATXN2L
AXL
AZGP1
AZU1
B2M
B4GALT1
BABAM2
BACE1
BACH2
BAD
BAHD1
BANK1
BAP1
BAX
BCHE
BCL10
BCL11B
BCL2
BCL2A1
BCL2L1
BCL2L11
BCL2L14
BCL3
BCL6
BCL6B
BDKRB1
BDKRB2
BDNF
BEST3
BHLHE41
BIRC2
BIRC3
BIRC5
BLNK
BMP2
BMP3
BMP4
BMP6
BMP7
BMPR1B
BMPR2
BMX
BORCS5
BPI
BPIFA1
BPIFB1
BRAF
BRAP
BRCA2
BRD1
BRD2
BRD4
BSG
BSN
BST1
BST2
BTK
BTNL2
BTRC
BVES
C10orf55
C1orf53
C1QA
C1QBP
C1QTNF1
C1QTNF12
C1QTNF3
C1QTNF4
C1QTNF9
C2CD4A
C2CD4B
C2orf74
C3
C3AR1
C4A
C4B
C5
C5AR1
C5AR2
C9
C9orf72
CA6
CABS1
CADM1
CALB2
CALCA
CALCRL
CALM3
CALR
CAMK1D
CAMK2D
CAMK4
CAMP
CAPN5
CARD10
CARD11
CARD14
CARD18
CARD8
CARD9
CARMIL2
CARS1
CASP1
CASP12
CASP14
CASP3
CASP4
CASP5
CASP6
CASP7
CASP8
CASP9
CASR
CAT
CAV1
CAV2
CBL
CBR3
CBS
CCAT1
CCDC116
CCDC3
CCDC85B
CCDC88B
CCKBR
CCL1
CCL11
CCL13
CCL14
CCL15
CCL15-CCL14
CCL16
CCL17
CCL18
CCL19
CCL2
CCL20
CCL21
CCL22
CCL23
CCL24
CCL25
CCL26
CCL27
CCL28
CCL3
CCL3L1
CCL3L3
CCL4
CCL4L1
CCL4L2
CCL5
CCL7
CCL8
CCN1
CCN2
CCN3
CCN4
CCN6
CCND1
CCNE1
CCNT1
CCR1
CCR2
CCR3
CCR4
CCR5
CCR6
CCR7
CCR8
CCRL2
CCS
CD14
CD151
CD160
CD163
CD180
CD19
CD1A
CD1D
CD200
CD200R1
CD209
CD226
CD24
CD244
CD247
CD248
CD27
CD274
CD28
CD300A
CD300C
CD34
CD36
CD38
CD4
CD40
CD40LG
CD44
CD46
CD47
CD48
CD5
CD55
CD59
CD5L
CD6
CD68
CD74
CD80
CD81
CD83
CD84
CD86
CD93
CD96
CD99
CDA
CDC37
CDC42
CDH1
CDH11
CDH3
CDH5
CDK19
CDK5
CDK5R1
CDK6
CDK8
CDKAL1
CDKN1A
CDKN1B
CDKN2A
CDKN2B
CDKN2B-AS1
CDNF
CDO1
CDX1
CEACAM1
CEACAM5
CEACAM6
CEBPA
CEBPB
CEBPD
CEBPG
CELA1
CELF1
CEMIP
CEP250
CEP68
CERS6
CFB
CFC1
CFH
CFI
CFL1
CFLAR
CFP
CFTR
CGA
CGAS
CH25H
CHGA
CHGB
CHI3L1
CHIA
CHID1
CHIT1
CHP1
CHRFAM7A
CHRNA4
CHRNA7
CHRNB2
CHST1
CHST2
CHST4
CHST8
CHUK
CIITA
CIRBP
CISD1
CISD2
CISH
CITED2
CKLF
CKM
CLCA1
CLDN1
CLDN11
CLDN2
CLDN3
CLDN5
CLDN8
CLEC16A
CLEC2B
CLEC4A
CLEC4E
CLEC5A
CLEC7A
CLN3
CLOCK
CLTC
CLU
CMA1
CMKLR1
CNR1
CNR2
CNTF
CNTN1
CNTN2
COL18A1
COL1A1
COL2A1
COL6A5
COL7A1
COMMD1
COMMD10
COMP
COMT
COPS5
COQ10A
COX2
CP
CPB2
CPEB1
CPEB4
CPTP
CR1
CR2
CRB1
CREB1
CREB3L3
CREB5
CREBBP
CREG1
CREM
CRH
CRHBP
CRHR1
CRLF1
CRLF2
CRP
CRTC3
CRYAB
CSF1
CSF1R
CSF2
CSF2RA
CSF2RB
CSF3
CSF3R
CSNK2A1
CSRP3
CST3
CTAGE1
CTDSP1
CTH
CTHRC1
CTLA4
CTNNB1
CTNNBIP1
CTNND1
CTRB1
CTRB2
CTSA
CTSB
CTSC
CTSD
CTSG
CTSH
CTSK
CTSL
CTSS
CTSV
CTSW
CTSZ
CUEDC2
CUX1
CX3CL1
CX3CR1
CXADR
CXCL1
CXCL10
CXCL11
CXCL12
CXCL13
CXCL14
CXCL16
CXCL17
CXCL2
CXCL3
CXCL5
CXCL6
CXCL8
CXCL9
CXCR1
CXCR2
CXCR3
CXCR4
CXCR5
CXCR6
CYBA
CYBB
CYLD
CYP11B2
CYP19A1
CYP24A1
CYP26B1
CYP27A1
CYP27B1
CYP2C8
CYP2D6
CYP2J2
CYP3A5
CYP4F11
CYP4F8
CYP4V2
CYSLTR1
CYSLTR2
DAB2
DAB2IP
DAGLB
DANCR
DAP
DAPK1
DBH
DBP
DCD
DCLRE1B
DCN
DCP1A
DCSTAMP
DDAH1
DDIT4
DDN
DDR1
DDT
DDX21
DDX39B
DDX58
DEF6
DEFA1
DEFA1A3
DEFA1B
DEFA3
DEFA5
DEFB1
DEFB103B
DEFB104A
DEFB104B
DEFB114
DEFB126
DEFB4A
DENND1B
DHH
DHX9
DIABLO
DIO2
DIO3
DKK1
DLD
DLG5
DLK1
DLL1
DLL4
DLX4
DMBT1
DMKN
DMP1
DNASE1
DNASE1L3
DNER
DNMT1
DNMT3B
DNTT
DOCK2
DOK3
DPEP1
DPP4
DPP8
DPP9
DPYSL5
DRD3
DRGX
DROSHA
DST
DUOX1
DUOX2
DUOXA1
DUOXA2
DUSP1
DUSP10
DUSP16
DUSP4
DUSP5
DYSF
E2F1
EBI3
ECE1
ECM1
ECRG4
EDIL3
EDN1
EDNRA
EDNRB
EEF1A1
EEFSEC
EFNB1
EFNB2
EGF
EGFL7
EGFR
EGLN1
EGR1
EGR2
EIF2AK1
EIF2AK2
EIF3C
EIF4G1
ELANE
ELAVL1
ELF3
ELN
EMP1
EMP2
EN1
ENG
ENHO
ENO1
ENO2
ENPP1
ENPP2
ENPP3
ENTPD1
ENTR1
EOMES
EP300
EPAS1
EPHA2
EPHX1
EPO
EPRS1
EPX
ERAP1
ERAP2
ERBB2
ERBB4
ERBIN
ERCC8
ERG
ERVW-1
ESM1
ESR1
ESR2
ESRP1
ETS1
ETS2
ETV3
ETV6
EZH2
F10
F11
F11R
F12
F13A1
F13B
F2
F2R
F2RL1
F2RL2
F3
F5
F7
F8
FAAH
FABP4
FADD
FADS1
FADS2
FAM135B
FAM167A
FANCA
FANCD2
FAP
FAS
FASLG
FASN
FBLN5
FBXO32
FCAR
FCGR1A
FCGR2A
FCGR2B
FCGR3A
FCGR3B
FCN1
FCN2
FCRL2
FCRL3
FCRL4
FCRLA
FEM1A
FEN1
FERMT3
FFAR1
FFAR2
FFAR3
FFAR4
FGB
FGF1
FGF10
FGF12
FGF19
FGF2
FGF21
FGF23
FGF7
FGFR1
FGFR3
FGG
FGL2
FHIT
FIBCD1
FIBP
FIRRE
FLG
FLG2
FLI1
FLII
FLJ31356
FLNB
FLRT1
FLT1
FLT3LG
FLT4
FMO1
FMOD
FN1
FNDC1
FNDC4
FNDC5
FOLR2
FOS
FOSB
FOSL1
FOSL2
FOXA1
FOXD1
FOXF1
FOXM1
FOXO1
FOXO3
FOXO4
FOXP1
FOXP3
FOXQ1
FPR1
FPR2
FPR3
FREM1
FRMD8
FST
FSTL1
FSTL3
FTO
FUCA1
FUT1
FUT2
FUT7
FXN
FXR1
FYN
FZD5
FZD8
G6PC3
G6PD
GAB2
GACAT3
GADD45GIP1
GAL
GALC
GALNT17
GAPDH
GART
GAS5
GAS6
GATA2
GATA3
GATD3A
GBA
GBP1
GBP5
GC
GCG
GCH1
GCKR
GCLC
GCLM
GCSIR
GDE1
GDF15
GFER
GFRA1
GGT1
GGT2
GGT3P
GGT5
GHRHR
GHRL
GHSR
GIP
GIT1
GJA1
GJB1
GKN1
GLG1
GLI1
GLP1R
GLP2R
GLUL
GMFB
GMPS
GNA12
GNAI1
GNAO1
GNAS
GP1BA
GPBAR1
GPC5
GPER1
GPHB5
GPI
GPNMB
GPR137
GPR142
GPR17
GPR18
GPR183
GPR31
GPR32
GPR32P1
GPR33
GPR35
GPR4
GPR55
GPR65
GPR68
GPR83
GPR84
GPRC5B
GPS2
GPSM1
GPSM3
GPX1
GPX2
GPX4
GREM1
GRK2
GRK6
GRM3
GRN
GRSF1
GSDMA
GSDMB
GSDMD
GSK3A
GSK3B
GSTM1
GSTO1
GSTP1
GSTT1
GTSF1
GUCY2C
GUCY2D
GZMA
GZMB
H19
H2AX
H2BC1
HAAO
HABP2
HAGLROS
HAMP
HAPLN4
HARS1
HAS1
HAS2
HAVCR1
HAVCR2
HBB
HBEGF
HCAR2
HCK
HCN2
HCRT
HCRTR1
HDAC1
HDAC10
HDAC11
HDAC3
HDAC4
HDAC5
HDAC6
HDAC7
HDAC9
HDGF
HERC5
HEY2
HFE
HGF
HIF1A
HIF3A
HJV
HK1
HLA-A
HLA-B
HLA-C
HLA-DPB1
HLA-DQA1
HLA-DQB1
HLA-DRA
HLA-DRB1
HLA-F
HLA-G
HMGA1
HMGB1
HMGB2
HMGCR
HMGN2
HMMR
HMOX1
HMOX2
HNF1A
HNF4A
HNF4A-AS1
HNMT
HNRNPA0
HNRNPA1
HNRNPA2B1
HNRNPD
HOMER1
HORMAD2
HOTAIR
HOXA-AS3
HOXA10
HP
HPGD
HPR
HPSE
HPX
HRG
HRH1
HRH4
HSD11B1
HSD3B1
HSD3B2
HSF1
HSH2D
HSP90AA1
HSP90AA2P
HSP90AB1
HSP90B1
HSPA12B
HSPA1A
HSPA1B
HSPA4
HSPA5
HSPA6
HSPA8
HSPB1
HSPD1
HSPE1
HSPG2
HTATIP2
HTOR
HTR2A
HTT
HYAL1
HYAL2
HYAL3
IAPP
IBD11
IBD12
IBD15
IBD16
IBD18
IBD19
IBD2
IBD20
IBD21
IBD22
IBD23
IBD24
IBD25
IBD26
IBD27
IBD3
IBD4
IBD5
IBD6
IBD7
IBD8
IBD9
ICAM1
ICAM3
ICAM5
ICMT
ICOS
ICOSLG
IDH1
IDO1
IER3
IFI16
IFI35
IFIH1
IFIT1
IFNA1
IFNA2
IFNA21
IFNAR1
IFNAR2
IFNB1
IFNG
IFNG-AS1
IFNGR1
IFNGR2
IFNL1
IFNL2
IFNL3
IGF1
IGF1R
IGF2
IGF2BP1
IGF2BP3
IGF2R
IGFBP1
IGFBP2
IGFBP3
IGFBP4
IGFBP5
IGFL1
IGFLR1
IGSF6
IKBKB
IKBKE
IKBKG
IKZF1
IKZF2
IKZF3
IL10
IL10RA
IL10RB
IL11
IL12A
IL12B
IL12RB1
IL12RB2
IL13
IL13RA1
IL13RA2
IL15
IL15RA
IL16
IL17A
IL17B
IL17C
IL17D
IL17F
IL17RA
IL17RC
IL17RE
IL17REL
IL18
IL18BP
IL18R1
IL18RAP
IL19
IL1A
IL1B
IL1F10
IL1R1
IL1R2
IL1RAP
IL1RL1
IL1RL2
IL1RN
IL2
IL20
IL20RB
IL21
IL21R
IL22
LPA
LPAR1
LPAR3
LPCAT2
LPCAT3
LPIN1
LPIN2
LPL
LPXN
LRBA
LRFN5
LRP1
LRP5
LRRC19
LRRFIP2
LRRK2
LSP1
LST1
LTA
LTA4H
LTB
LTB4R
LTB4R2
LTBP4
LTBR
LTC4S
LTF
LUM
LXN
LY75
LY86
LY96
LYN
LYVE1
LYZ
MACIR
MACROD1
MAFB
MAFG
MAG
MAGI2
MALAT1
MALT1
MAML2
MAN1B1
MANBA
MANF
MAP2K1
MAP2K2
MAP2K3
MAP2K4
MAP2K5
MAP2K6
MAP3K1
MAP3K12
MAP3K14
MAP3K4
MAP3K5
MAP3K7
MAP3K8
MAP3K9
MAP4K4
MAPK1
MAPK13
MAPK14
MAPK3
MAPK7
MAPK8
MAPK9
MAPKAPK2
MAPKBP1
MAPT
MARCKS
MARCO
MAS1
MASP1
MASP2
MAST3
MATN2
MATN3
MAVS
MAZ
MBL2
MC1R
MCAM
MCC
MCL1
MCOLN2
MCPH1
MDK
MDM2
MECP2
MED1
MED14
MEF2C
MEFV
MEG3
MELTF-AS1
MEP1A
MEP1B
MERTK
MET
METRNL
METTL3
MFGE8
MFHAS1
MFSD10
MGAT3
MGAT4A
MGAT5
MGLL
MGP
MGST2
MICA
MICB
MID1
MIF
MIR100
MIR101-1
MIR103A1
MIR103A2
MIR105-1
MIR106A
MIR10A
MIR1207
MIR122
MIR1236
MIR124-1
MIR124-2
MIR124-3
MIR1246
MIR125A
MIR125B1
MIR125B2
MIR126
MIR1275
MIR129-1
MIR129-2
MIR130A
MIR132
MIR133A1
MIR135A1
MIR136
MIR137
MIR138-1
MIR138-2
MIR140
MIR141
MIR142
MIR143
MIR144
MIR145
MIR146A
MIR146B
MIR147B
MIR148A
MIR148B
MIR149
MIR150
MIR152
MIR155
MIR15A
MIR15B
MIR16-1
MIR16-2
MIR17
MIR17HG
MIR181A1
MIR181A2
MIR181B1
MIR181C
MIR182
MIR185
MIR186
MIR187
MIR18A
MIR193B
MIR194-1
MIR194-2
MIR195
MIR196A2
MIR197
MIR199B
MIR19A
MIR19B1
MIR19B2
MIR200A
MIR200B
MIR200C
MIR203A
MIR204
MIR205
MIR206
MIR20A
MIR20B
MIR21
MIR210
MIR212
MIR214
MIR216A
MIR217
MIR218-1
MIR218-2
MIR219A1
MIR219A2
MIR22
MIR221
MIR222
MIR223
MIR224
MIR22HG
MIR23A
MIR23B
MIR24-1
MIR24-2
MIR26A1
MIR26B
MIR27A
MIR27B
MIR297
MIR29A
MIR29B1
MIR29B2
MIR29C
MIR30A
MIR30B
MIR30C1
MIR30C2
MIR31
MIR320A
MIR320C1
MIR320C2
MIR335
MIR338
MIR33A
MIR342
MIR34A
MIR361
MIR3679
MIR370
MIR374A
MIR375
MIR377
MIR378A
MIR381
MIR382
MIR384
MIR3909
MIR410
MIR421
MIR424
MIR425
MIR431
MIR451A
MIR455
MIR485
MIR488
MIR495
MIR499A
MIR499B
MIR505
MIR511
MIR520C
MIR522
MIR543
MIR548E
MIR571
MIR590
MIR595
MIR608
MIR6089
MIR625
MIR650
MIR652
MIR657
MIR663A
MIR6727
MIR675
MIR6869
MIR6873
MIR7-1
MIR7-2
MIR7-3
MIR708
MIR766
MIR802
MIR9-1
MIR9-2
MIR920
MIR92A1
MIR93
MIR939
MIR98
MIR99B
MIRLET7A1
MIRLET7C
MIRLET7E
MIRLET7G
MIRLET7I
MITF
MKRN2
MLANA
MLH3
MLKL
MME
MMEL1
MMP1
MMP10
MMP11
MMP13
MMP14
MMP19
MMP2
MMP25
MMP26
MMP28
MMP3
MMP8
MMP9
MOG
MORC3
MPO
MRC1
MRGPRX2
MRPL13
MRTFA
MS4A2
MS4A6A
MSMP
MSN
MSR1
MST1
MST1R
MSTN
MSTO1
MT2A
MTDH
MTHFD1
MTHFR
MTMR3
MTOR
MTTP
MTUS1
MUC1
MUC13
MUC16
MUC17
MUC19
MUC2
MUC4
MUC5AC
MUC6
MVK
MX1
MX2
MYC
MYD88
MYH9
MYLK
MYLK3
MYO9B
MYOC
MYOCD
NAALADL2
NAIP
NAMPT
NAPEPLD
NAT1
NAT2
NAV3
NAXE
NCAM1
NCF1
NCOR2
NCR1
NCR3
NCR3LG1
NCS1
NCSTN
NDFIP1
NDRG1
NDST1
NDUFAF1
NEAT1
NEDD4L
NEDD9
NEK7
NELL1
NES
NEUROG3
NEWENTRY
NFAM1
NFASC
NFAT5
NFATC1
NFATC2
NFATC3
NFATC4
NFE2L1
NFE2L2
NFIA
NFIA-AS1
NFIL3
NFKB1
NFKB2
NFKBIA
NFKBID
NFKBIL1
NFKBIZ
NFX1
NGF
NGFR
NINJ1
NIPSNAP1
NKRF
NKX2-3
NKX3-1
NKX6-3
NLRC3
NLRC4
NLRC5
NLRP1
NLRP10
NLRP12
NLRP14
NLRP2
NLRP3
NLRP4
NLRP6
NLRP7
NLRP9
NLRX1
NMI
NMU
NOD1
NOD2
NOL3
NONO
NOS1
NOS2
NOS3
NOSTRIN
NOTCH1
NOTCH2
NOTCH3
NOTCH4
NOX1
NOX4
NOX5
NPAS3
NPBWR1
NPFF
NPPA
NPPB
NPPC
NPR1
NPSR1
NPTX2
NPY
NPY5R
NQO1
NR0B2
NR1D1
NR1D2
NR1H2
NR1H3
NR1H4
NR1I2
NR2C2
NR2F2
NR3C1
NR3C2
NR4A1
NR4A2
NR4A3
NR5A2
NRAS
NRG1
NRP1
NRP2
NRROS
NT5C3A
NT5E
NTF3
NTN1
NTRK1
NTRK3
NTS
NTSR1
NUCB2
NUCKS1
NUDC
NUDT15
NUP85
NUPR1
NUSAP1
NXPE1
NXPE4
OASL
OCLN
OCSTAMP
ODAM
OGG1
OLR1
OPRL1
OPRM1
OPTN
ORAI1
ORM1
ORM2
ORMDL3
OSCAR
OSGIN1
OSM
OSMR
OTUB1
OTUD7B
OTULIN
OXER1
OXGR1
OXT
OXTR
P2RX1
P2RX3
P2RX4
P2RX7
P2RY11
P2RY12
P2RY6
PADI2
PADI4
PAG1
PAK1
PANDAR
PANX1
PANX2
PAPPA
PARK7
PARP1
PARP14
PARP4
PARP9
PBK
PBX3
PCSK9
PDCD1
PDCD1LG2
PDCD4
PDCD5
PDE2A
PDE4A
PDE4B
PDE4D
PDE7A
PDGFA
PDGFB
PDGFRA
PDGFRB
PDLIM2
PDLIM4
PDPK1
PDPN
PDYN
PDZK1IP1
PEAR1
PEBP1
PECAM1
PELATON
PELI1
PER1
PER2
PF4
PF4V1
PFKFB3
PFKFB4
PFN1
PGF
PGLYRP2
PGLYRP3
PGR
PGRMC1
PHACTR2
PHB
PHLPP1
PHTF1
PI16
PI3
PI4KA
PIAS3
PIGR
PIK3AP1
PIK3CA
PIK3CB
PIK3CD
PIK3CG
PIM1
PIM2
PIN1
PINK1
PITX1-AS1
PJA2
PKD1
PKD2
PKM
PLA2G10
PLA2G2A
PLA2G2D
PLA2G2E
PLA2G3
PLA2G4A
PLA2G4B
PLA2G4C
PLA2G5
PLA2G7
PLAA
PLAT
PLAU
PLAUR
PLCB3
PLCE1
PLCG1
PLCG2
PLCH2
PLCL1
PLD2
PLD3
PLD4
PLEK
PLG
PLGRKT
PLK2
PLP1
PLPP3
PLTP
PLXNB2
PMCH
PMPCA
PMS2P2
PNKD
PNMA1
PNOC
PNPLA3
POLB
POMC
POMP
PON1
PON2
PON3
POP1
POSTN
POU1F1
POU2F1
PPAN-P2RY11
PPARA
PPARD
PPARG
PPARGC1A
PPBP
PPFIBP1
PPIA
PPIF
PPM1D
PPM1G
PPP1R13L
PPP5C
PPY
PRDM1
PRDX1
PRDX2
PRDX5
PRELP
PRF1
PRG4
PRKAA1
PRKAA2
PRKCA
PRKCB
PRKCD
PRKCI
PRKCQ
PRKCZ
PRKD1
PRKDC
PRKG1
PRKN
PRKRA
PRL
PRLR
PRMT1
PRMT5
PROC
PROCR
PROK1
PROK2
PROM1
PROS1
PROX1
PROZ
PRRC2A
PRTN3
PSEN1
PSEN2
PSMA1
PSMA6
PSMA7
PSMB4
PSMB8
PSMB9
PSMD10
PSMD4
PSMG1
PSORS1C1
PSTPIP1
PTAFR
PTBP1
PTEN
PTGDR
PTGDR2
PTGDS
PTGER1
PTGER2
PTGER3
PTGER4
PTGES
PTGFR
PTGIR
PTGIS
PTGR1
PTGS1
PTGS2
PTHLH
PTK2
PTK2B
PTN
PTPA
PTPN1
PTPN11
PTPN13
PTPN2
PTPN22
PTPN6
PTPRC
PTPRK
PTX3
PUS10
PUSL1
PVR
PVT1
PXK
PYCARD
PYDC1
PYDC2
PYDC5
PYHIN1
PYY
RAB1A
RAB21
RABEP2
RAC1
RANBP2
RAPGEF3
RARB
RARRES1
RARRES2
RASGRP1
RASSF5
RB1
RBCK1
RBM26
RBM4
RBP4
RBPJ
RCAN1
RCAN3
REG1A
REG1B
REG3A
REG4
REL
RELA
RELB
RET
RETN
RETNLB
RETREG1
REV3L
RFTN2
RGCC
RGMA
RGS14
RGS16
RGS2
RHBDD3
RHBDF2
RHOA
RHOB
RHOC
RIC3
RICTOR
[truncated: 686 more rows]
